# Supplementary material for: Allogeneic CD33-directed CAR-NKT cells for the treatment of bone marrow-resident myeloid malignancies
Source: Nat Commun. 2025 Feb 1;16:1248. doi: 10.1038/s41467-025-56270-6 (PMC11787387; doi:10.1038/s41467-025-56270-6)
Supplement: Supplementary file 4 — Source Data [file 41467_2025_56270_MOESM4_ESM.xlsx]

## Sheet: Figure 1
Figure 1d		LSPC	CMP	MBC
	AML 1	54.8209	25.4821	19.697
	AML 2	11.2535	77.6602	11.0864
	AML 3	22.196	51.2397	26.5643
	AML 4	35.8781	58.6077	5.51
	AML 5	0	18.0103	81.9897
	AML 6	11.0247	48.8635	40.1118
	AML 7	25.9299	57.2795	16.7906
	MDS 1	19.5855	69.9482	10.4663
Figure 1e	CD33
	LSPC	CMP	MBC
	0.2417	0.37	1.5097
		0.9092	1.1248
	0.093	0.2834	1.1624
	0.1112	0.411	1.1397
	0.4633	0.5662	1.0126
	0.1094	0.2152	0.3828
	0.0996	0.2943	1.2464
	0.3427	0.8257	1.882
	CD1d
	0.711	2.796	3.185
		0.779	0.985
	0.608	0.711	1.264
	0.881	1.456	2.255
	0.458	0.339	1.04
	0.481	0.531	1.095
	0.459	0.428	1.108
	1.024	1.096	2.26
	CD112
	0.8509	1.0261	0.2831
		0.7719	0.1114
	1.4061	0.8221	0.7273
	0.9417	0.7598	0.5207
	0.3138	0.3231	0.1471
	0.6363	0.6622	0.3094
	0.3356	0.3468	0.1581
	1.0922	0.652	0.6538
	CD155
	2.476	2.105	1.512
		4.281	0.803
	2.042	2.598	1.396
	5.85	4.739	1.39
	4.663	4.561	1.107
	2.351	2.278	1.682
	4.915	4.968	1.214
	3.42	3.105	1.768
	MICA/B
	3.419	1.539	1.557
		1.084	0.779
	2.105	1.905	1.772
	3.641	2.202	1.95
	0.936	0.897	0.714
	3.131	1.32	1.247
	0.977	0.87	0.643
	4.209	2.838	1.621
Figure 1h		CMP	LMMP	LSC	MBC
	1	16.1111	65.8586	2.32323	15.7
	2	4.09417	63.0502	32.5486	0.3
	3	20.9231	62.1538	3.69231	13.23
	4	19.0585	65.8135	3.01645	12.11
	5	14.4796	63.1222	2.71493	19.68
	6	21.7218	54.1619	14.4242	9.69
	7	20.9016	54.3033	0.20492	24.59
	8	16.1937	61.9366	13.1886	8.68
	9	11.3695	50.5168	30.2326	7.88
	10	9.74576	69.7034	11.4407	9.11
	11	12.3242	25.3102	53.2672	9.09
	12	18.1564	46.9274	25.419	9.49
	13	5.43703	47.0062	35.788	11.76
	14	23.9627	56.5199	5.12278	14.39
	16	43.2877	37.8082	7.12329	11.78
	17	27.3764	55.8935	11.7871	4.94
	18	8.96274	55.1863	5.33736	30.5
	19	11.2302	47.4603	38.2937	3.01
	20	8.51477	29.0047	46.3064	16.17

## Sheet: Figure 2
Figure 2d
	0	0.03	0.1	0.05	0.67
	1	10.7	7.4	12.5	10.6
	2	16.2	27.4	14.6	28.4
	3	37.3	32.6	49.5	30.5
	4	53.2	39.6	48.2	76.4
	5	99.3	99.5	99.5	99.9
	6	99.9	99.6	99.7	99.9
Figure 2e	2170000000000
	4270000000000
	1490000000000
	3280000000000
Figure 2g	Allo15CAR33-NKT
	CD4 SP	0.71	0.64	0.21	0.25	0.53
	CD8α/α	37.5	39.6	42.6	44.7	38.7
	CD8α/β	8.93	10.42	6.39	6.93	8.25
	DN	51.5	48.7	50.3	47.6	49.7
	DP	1.36	0.64	0.5	0.52	2.82
	CAR33-T
	CD4 SP	52.9	47.5	58.2	48.5	55.3
	CD8α/α	0.2	0.4	0.5	2.1	0.8
	CD8α/β	44.2	51.1	38.1	48.6	42.8
	DN	1.34	0.63	2.44	0.34	0.96
	DP	1.35	0.37	0.76	0.46	0.14
Figure 2k	From top to bottom
	9.51512	5.96662	4.59514	4.536	3.89	3.82439	3.26781	2.82053	2.29957

## Sheet: Figure 3
Figure 3d		THP1-FG	KG1-FG	HL60-FG
	ULBP-1	56.3	47.5	28.4
	ULBP-2,5,6	69.2	58.5	52.5
	MIC-A/B	73.4	59.2	43.7
	CD112	93.6	88.5	92.5
	CD155	90.7	93.5	83.5
Figure 3e	THP1-FG
		PBMC-T				CAR33-T				Allo15CAR33-NKT
	0:1	0.963693	0.951309	1.00985	1.07515	0.963693	0.951309	1.00985	1.07515	0.963693	0.951309	1.00985	1.07515
	1:1	0.973825	1.09879	1.08528	1.02786	0.587672	0.434562	0.59893	0.700253	0.28483	0.197017	0.273572	0.220659
	2:1	0.973825	1.0121	1.07402	1.12693	0.350127	0.195891	0.387278	0.532508	0.070926	0.029271	0.183507	0.0664227
	5:1	0.889389	0.87588	0.951309	1.09766	0.123839	0.0844357	0.226288	0.173375	0.00900647	0.00450324	0.00788066	0.0157613
	10:1	1.08641	0.826344	1.02111	1.15395	0.0146355	0.0191388	0.0833099	0.0405291	0.00337743	0	0.00450324	0.0168871		****p < 0.0001
	THP1-FG+aGC
		PBMC-T				CAR33-T				Allo15CAR33-NKT
	0:1	1.06325	1.11111	0.863818	0.961823	1.06325	1.11111	0.863818	0.961823	1.06325	1.11111	0.863818	0.961823
	1:1	0.898006	1.09858	0.97208	1.17721	0.606268	0.508262	0.384046	0.756695	0.0136752	0	0.0273504	0.0603989
	2:1	1.01994	0.973219	1.29345	0.893447	0.300855	0.492308	0.198291	0.417094	0.0022792	0.00911681	0.00683761	0.0250712
	5:1	1.00741	0.899145	1.09972	0.773789	0.174359	0.209687	0.0524217	0.290598	0.0022792	0.00797721	0.0102564	0.0045584
	10:1	1.08604	1.25698	1.01311	0.975499	0.0364672	0.121937	0.0159544	0.02849	0.0034188	0	0	0.0022792		****p < 0.0001
	KG1-FG
		PBMC-T				CAR33-T				Allo15CAR33-NKT
	0:1	0.934614	0.97304	1.04617	1.04617	0.934614	0.97304	1.04617	1.04617	0.934614	0.97304	1.04617	1.04617
	1:1	0.990394	1.18748	1.04617	1.05981	0.312364	0.21692	0.523086	0.266501	0.128912	0.0917261	0.299969	0.128912
	2:1	1.21103	0.97304	1.09575	1.03254	0.131391	0.0780911	0.261543	0.185931	0.00619771	0.00123954	0.0520607	0.0780911
	5:1	1.18376	0.960645	0.852804	1.19616	0.105361	0.00247908	0.0421444	0.0185931	0.0111559	0.00743725	0	0.013635
	10:1	1.18376	0.841649	1.17013	1.17217	0.00743725	0.00247908	0.0520607	0.00619771	0.00371862	0.00123954	0	0		****p < 0.0001
	THP1-FGCD33-/-
		PBMC-T				CAR33-T				Allo15CAR33-NKT
	0:1	1.05948	0.961645	0.98388	0.994997	1.05948	0.961645	0.98388	0.994997	1.05948	0.961645	0.98388	0.994997
	1:1	0.828238	0.961645	0.999444	1.07282	0.963869	0.753752	1.11284	1.09172	0.949416	0.741523	0.873819	0.838243
	2:1	1.18621	1.04836	1.10061	0.98388	0.984992	0.876042	1.07282	0.988327	0.64925	0.528071	0.403724	0.715953
	5:1	1.08394	0.984992	1.00834	0.999444	1.10506	0.888271	0.992774	0.850472	0.395775	0.603669	0.305725	0.581434
	10:1	1.11395	1.11062	1.22513	1.10839	0.921623	0.838243	1.14391	0.778266	0.326848	0.260145	0.480267	0.348972		****p < 0.0001
	THP1-FGCD33-/- + aGC
		PBMC-T				CAR33-T				Allo15CAR33-NKT
	0:1	0.945295	1.08159	0.917787	1.05533	0.945295	1.08159	0.917787	1.05533	0.945295	1.08159	0.917787	1.05533
	1:1	0.985308	1.15536	1.07033	1.10785	0.792748	0.944045	1.09409	1.06908	0.265083	0.208815	0.0925289	0.217568
	2:1	1.16912	0.944045	0.847765	1.08159	0.980306	0.834011	0.944045	1.1066	0.00500156	0.0962801	0.0437637	0.0662707
	5:1	1.17912	1.17912	0.792748	0.830259	1.06908	0.931541	1.10785	0.721475	0.00875274	0.0100031	0.00750234	0.0112535
	10:1	1.06783	0.969053	0.972804	1.10535	0.942795	1.16661	1.12035	1.10785	0.00625195	0	0	0.0100031		****p < 0.0001
	THP1-FGCD33/CD1d-/-
		PBMC-T				CAR33-T				Allo15CAR33-NKT
	0:1	1.04936	0.936355	0.978578	1.0357	1.04936	0.936355	0.978578	1.0357	1.04936	0.936355	0.978578	1.0357
	1:1	0.936355	1.10028	0.925179	1.09904	0.947532	0.824589	0.936355	0.99969	0.649488	0.414778	0.576219	0.841975
	2:1	0.936355	0.97982	1.19839	1.18597	0.961192	0.988513	0.962434	0.81217	0.522819	0.404843	0.41602	0.700404
	5:1	0.863086	0.973611	1.10028	0.961192	1.09904	0.925179	1.02328	1.06178	0.166408	0.524061	0.291835	0.442099
	10:1	0.96616	1.19839	0.910276	0.81217	1.12015	1.10028	0.967401	0.936355	0.208631	0.271965	0.178826	0.399876		****p < 0.0001
	THP1-FGCD33/CD1d-/- + aGC
		PBMC-T				CAR33-T				Allo15CAR33-NKT
	0:1	0.922324	1.08379	0.911315	1.08257	0.922324	1.08379	0.911315	1.08257	0.922324	1.08379	0.911315	1.08257
	1:1	0.910092	0.965138	1.18043	1.0581	0.922324	1.08379	1.04587	0.965138	0.786544	0.544343	0.44526	0.655657
	2:1	0.829358	0.922324	1.08746	1.15596	0.93945	1.05933	1.19388	1.18165	0.688685	0.299694	0.408563	0.811009
	5:1	1.0948	0.922324	1.08379	1.18043	1.04709	1.0581	0.829358	0.850153	0.39633	0.276453	0.201835	0.516208
	10:1	0.812232	0.961468	1.08257	1.11682	0.954128	1.0581	0.70581	1.08379	0.274006	0.0905199	0.190826	0.26055		****p < 0.0001
Figure 3g	From left to right	1	2	3	4	5	6
		0.934325	0.399009	0.28005	0.556382	0.726146	0.796778		1 vs 2	****p < 0.0001
		0.973978	0.463445	0.330855	0.523792	0.688971	0.714994		3 vs 4	*p = 0.0257
		1.07063	0.327138	0.402726	0.551425	0.527881	0.702602		3 vs 5	***p = 0.0009
		1.02107	0.29368	0.524164	0.66171	0.698885	0.796778		3 vs 6	****p < 0.0001
Figure 3j	From left to right	1	2	3	4	5	6
	CD69	0.3648	3.3115	0.1845	1.3492	0.1036	0.1483
		0.4353	3.2496	0.1436	1.2975	0.1684	0.1196
		0.3643	3.0552	0.1534	1.6435	0.1963	0.1672		****p < 0.0001
	Perforin	0.4039	1.0068	0.2885	0.8472	0.1985	0.2918
		0.4413	1.2059	0.1945	0.7893	0.2239	0.1856		2 vs 4	***p = 0.0003
		0.3859	1.1492	0.2053	0.7937	0.2914	0.2385		****p < 0.0001
	Granzyme B	1.1932	4.1698	0.4825	2.4967	0.1885	0.3934
		1.3292	4.2246	0.3285	2.6093	0.1866	0.3284
		1.2994	4.4223	0.5326	2.9364	0.2464	0.2295		****p < 0.0001

## Sheet: Figure 4
Figure 4c	Ventral view
		Allo15CAR33-NKT			CAR33-T
	0	4840000	3280000	5100000	4460000	3280000	5220000
	5	18200000	11900000	21900000	3440000	2940000	5280000
	10	53900000	53200000	62800000	2870000	3910000	2870000
	15	89300000	62900000	92700000	44000000	13900000	49200000
	20	332000000	218000000	391000000	74600000	42900000	81600000
	25	328000000	697000000	428000000	370000000	195000000	426000000
	30	648000000	997000000	599000000	712000000	427000000	529000000
	35	233000000	318000000	242000000	981000000	428000000	669000000
	40	59300000	130000000	63900000	1400000000	837000000	1270000000
	45	12200000	42800000	32900000	1960000000	1260000000	1560000000
	Left-side view
		Allo15CAR33-NKT			CAR33-T
	0	14800000	21800000	7800000	4760000	6380000	3220000
	5	17700000	22700000	31800000	2140000	2980000	4290000
	10	59100000	41800000	58200000	3290000	2190000	13800000
	15	233000000	328000000	19500000	21800000	29800000	32700000
	20	287000000	426000000	217000000	24300000	13800000	32900000
	25	302000000	482000000	299000000	252000000	138000000	218000000
	30	521000000	1040000000	728000000	660000000	327000000	499000000
	35	364000000	218000000	293000000	1080000000	827000000	880000000
	40	46200000	42800000	127000000	1290000000	928000000	1420000000
	45	16000000	32800000	42200000	2040000000	1480000000	1770000000
Figure 4e	Allo15CAR33-NKT/FG
		Bone marrow			Other tissues
	0	2.63	5.33	0.63	97.37	94.67	99.37
	5	29.65	32.44	26.69	70.35	67.56	73.31
	10	38.54	29.45	42.33	61.46	70.55	57.67
	15	62.1	69.5	54.3	37.9	30.5	45.7
	20	75.58	62.54	59.74	24.42	37.46	40.26
	25	79.53	68.41	62.59	20.47	31.59	37.41
	30	61.2	68.39	64.37	38.8	31.61	35.63
	35	65.5	59.73	68.34	34.5	40.27	31.66
	40	63.52	58.23	60.72	36.48	41.77	39.28
	45	52.68	74.63	66.41	47.32	25.37	33.59
	CAR33-T/FG
		Bone marrow			Other tissues
	0	0.38	3.29	0	99.62	96.71	100
	5	2.63	2.19	0.69	97.37	97.81	99.3
	10	2.49	4.32	2.19	97.51	95.68	97.81
	15	13.3	12.6	7.56	86.7	87.4	92.4
	20	7.45	6.86	12.84	92.55	93.14	87.16
	25	10.7	12.4	8.34	89.3	87.6	91.66
	30	10.52	11.53	8.43	89.48	88.47	91.57
	35	6.43	8.31	9.43	93.57	91.69	90.57
	40	6.29	7.43	3.74	93.71	92.57	96.26
	45	4.84	5.22	6.43	95.16	94.78	93.57
Figure 4g	Allo15CAR33-NKT	CAR33-T
	7.75	0.35
	8.36	1.63
	5.85	0.74
	5.22	1.64
	4.94	0.63	****p < 0.0001
Figure 4i	CXCR4
	Allo15CAR33-NKT	CAR33-T
	8971	3456
	9210	2593
	8821	2983
	7836	4293
	8204	3852	****p < 0.0001
	CCR5
	Allo15CAR33-NKT	CAR33-T
	5184	1570
	5592	1288
	4278	3035
	5329	1745
	4378	2436	***p = 0.0001

## Sheet: Figure 5
Figure 5c		Vehicle					CAR33-T					Allo15CAR33-NKT
	7	8.63e-05	0.000137	9.61e-05	0.000173	0.000171	0.000144	0.000199	0.00019	0.000175	0.000215	0.00051	0.000219	0.000139	0.000321	0.000219
	15	7.64e-05	8.05e-05	0.000128	0.000159	8.81e-05	9.66e-05	0.000189	0.00014	0.000146	0.000138	0.000219	0.000373	0.000297	0.00013	0.000424
	20	0.00178	0.000192	0.000861	0.00117	0.0124	0.000145	0.000429	0.000298	0.000219	0.000259	0.000194	0.000139	0.000327	0.000239	0.000228
	27	0.0121	0.00107	0.0126	0.00043	0.068	0.000146	0.000603	0.000494	0.001	0.000372	0.000109	0.000423	0.000323	0.000218	0.000512
	33	0.0892	0.0432	0.0769	0.0773	0.108	0.0163	0.00945	0.00941	0.0215	0.00619	0.000139	0.000422	0.000218	0.000632	0.000135
	38	0.227	0.0928	0.321	0.0994	0.153	0.00946	0.00228	0.0406	0.00781	0.0139	0.000428	0.000219	0.000269	0.000137	0.000623
	43	1.15	0.577	0.96	0.698	1.29	0.1774	0.0764	0.0317	0.00947	0.0623	0.000139	0.00329	0.000218	0.000367	0.000357
	****p < 0.0001
Figure 5d		Vehicle	CAR33-T	Allo15CAR33-NKT
	43	1
	44	1
	46	1
	52	1
	56	1				Vehicle vs Allo15CAR33-NKT	**p = 0.0018
	47		1
	56		1
	63		1			CAR33-T vs Allo15CAR33-NKT	**p = 0.0018
	66		1
	72		1
	100			0
	100			0
	100			0
	100			0
	100			0
Figure 5f	Vehicle	CAR33-T
	2.653	0.183
	2.9634	0.2492
	2.3864	0.1593
	2.2634	0.2219
	2.8371	0.2041		****p < 0.0001
Figure 5f	SOX2			OCT3/4
	Vehicle	CAR33-T		Vehicle	CAR33-T
	0.418	1.489		2.711	3.854
	0.329	1.582		2.529	3.816
	0.481	1.661		2.687	4.001
	0.391	1.424		2.818	4.124
	0.412	1.517		2.611	3.729
	****p < 0.0001			****p < 0.0001
Figure 5j		Vehicle					Allo15CAR33-NKT					CAR33-T
	5	0.00219	0.00432	0.00139	0.00322	0.00428	0.00219	0.00294	0.00328	0.00495	0.00615	0.00521	0.00147	0.00248	0.00332	0.00387
	12	0.158	0.0624	0.0151	0.0768	0.0617	0.00218	0.00228	0.00104	0.00174	0.00137	0.00328	0.00218	0.00428	0.00103	0.00328
	20	0.177	0.279	0.14	0.471	0.563	0.00392	0.00365	0.00277	0.00137	0.00328	0.00218	0.00439	0.00638	0.00218	0.00328
	25	0.588	0.738	0.29	0.553	0.618	0.00381	0.00276	0.00194	0.00237	0.00138	0.0011	0.00427	0.00419	0.0217	0.0128
	32	1.01	1.01	0.528	0.807	0.903	0.00219	0.00322	0.00136	0.00147	0.00217	0.00343	0.093	0.0423	0.0705	0.0448
	37	3.96	3.51	0.75	3.77	3.98	0.00329	0.00422	0.00294	0.00298	0.00196	0.0204	0.545	0.326	0.404	0.322
	****p < 0.0001
Figure 5k		Vehicle	Allo15CAR33-NKT	CAR33-T
	37	1
	37	1
	38	1
	38	1
	43	1
	80		0
	80		0			Vehicle vs Allo15CAR33-NKT	**p = 0.0019
	80		0
	80		0
	80		0			CAR33-T vs Allo15CAR33-NKT	**p = 0.0018
	45			1
	47			1
	47			1
	53			1
	58			1
Figure 5m	Vehicle	CAR33-T
	6.508	1.78
	6.938	1.524
	7.243	1.046
	6.329	1.283
	5.368	1.428		****p < 0.0001
Figure 5n	SOX2			OCT3/4
	Vehicle	CAR33-T		Vehicle	CAR33-T
	0.667	1.898		3.2	6.612
	0.583	1.593		3.825	6.293
	0.824	1.417		4.157	7.293
	1.297	1.827		4.329	5.523
	0.923	1.883		3.21	4.205
	***p = 0.0005			**p = 0.0047
Figure 5n	AML 1
	From left to right	1	2	3	4
		0.94962	0.94081	0.53149	0.00126
		0.98866	1.05038	0.45844	0.00378
		1.07557	0.94962	0.34509	0.00882
		0.98615	0.99874	0.29723	0.0529		****p < 0.0001
	AML 2	0.98621	0.89475	0.1763	0.01591
		1.14396	1.03924	0.27306	0.05567
		0.87089	1.02731	0.16437	0		3 vs 4	*p = 0.0148
		0.99947	0.97031	0.19088	0		****p < 0.0001
	AML 3	1.00885	0.80944	0.49794	0.01416
		0.92507	1.06077	0.42832	0.02714
		1.13864	1.04425	0.50265	0.01298
		0.92743	1.00767	0.55811	0.03658		****p < 0.0001
	MDS 1	0.93632	1.12885	0.28939	0.00598
		0.87773	1.03438	0.3145	0.00717
		1.11809	1.06308	0.38505	0.00478		3 vs 4	***p = 0.0002
		1.06786	1.03438	0.23438	0.00239		****p < 0.0001
Figure 5q	NT	PBMC-T	CAR33-T
	2.942	2.97	1.028
	2.589	2.819	1.294
	3.329	3.104	0.928
	2.718	3.014	0.856		****p < 0.0001

## Sheet: Figure 6
Figure 6c	Bone marrow			Spleen			Liver			Lung			Blood
	Vehicle	Allo15CAR33-NKT	CAR33-T	Vehicle	Allo15CAR33-NKT	CAR33-T	Vehicle	Allo15CAR33-NKT	CAR33-T	Vehicle	Allo15CAR33-NKT	CAR33-T	Vehicle	Allo15CAR33-NKT	CAR33-T
	31.8	0.05	0.59	12.1	0.04	2.1	4.31	0.05	0.02	2.8	0.02	0.3	0.73	0.32	0.49
	29.7	0.29	1.2	9.63	0.03	0.33	3.79	0.02	0.52	1.69	0.2	0.2	0.2	0.53	0.22
	34.2	1.03	0.42	10.3	0.1	0.63	5.39	0.02	0.29	3.29	0.24	0.42	0.24	0.02	0.52
			1.48			1.38			0.38			0.44			0.48
	****p < 0.0001			****p < 0.0001				****p < 0.0001		Vehicle vs Allo15CAR33-NKT	***p = 0.0007
										Vehicle vs CAR33-T	***p = 0.0008
Figure 6e		Vehicle	CAR33-T	Allo15CAR33-NKT
	25	1
	23	1
	15	1				Vehicle vs Allo15CAR33-NKT	*p = 0.0248
	57		1
	63		1			Vehicle vs CAR33-T	*p = 0.0143
	64		1
	55		1			CAR33-T vs Allo15CAR33-NKT	*p = 0.0177
	100			0
	100			0
	100			0

## Sheet: Figure 7
Figure 7c	CD33	THP1	THP1-D
		50291	49985
		50322	51325
		49437	50325
		48300	48215
	CD1d	1305	4180
		1422	4223
		1396	4296
		1289	4523	****p < 0.0001
	CD112	16372	49985
		15327	53025
		16359	48326
		17433	46812	****p < 0.0001
	MICA/B	20252	31484
		21433	33254
		23411	30146
		19523	32991	****p < 0.0001
	ULBP-1	2625	4431
		2421	4633
		2356	4056
		2914	4573	****p < 0.0001
	ULBP-2/5/6	3081	4244
		3744	4635
		3435	4522
		3352	4290	***p = 0.0008
Figure 7d	From left to right
CAR33-T	1	2	3	4
	1.01961	0.720757	0.892329	0.904996
	0.901961	0.60311	0.954258	0.640394		1 vs 2	***p = 0.0006
	1.06018	0.507099	1.04856	0.612245		3 vs 4	*p = 0.0137
	1.01826	0.60311	1.10486	0.7924
	From left to right
	1	2	3	4	5	6
Allo15CAR33-NKT	0.981771	0.735677	0.227865	0.955337	0.334495	0
	0.86849	0.713542	0.158854	0.956604	0.235667	0.00886918
	1.02344	0.622396	0.0169271	0.993348	0.425721	0.0101362
	1.1263	0.877604	0.109375	1.09471	0.45993	0.00380108
	1 vs 2	**p = 0.0049
	2 vs 5	***p = 0.0001
	5 vs 6	***p = 0.0002
	Others	****p < 0.0001
Figure 7f	From left to right
	1	2	3	4
	2809	8365	22422	25203
	3244	8846	22104	26433
	2597	9363	19534	25855
	2844	7493	20252	25844		****p < 0.0001
Figure 7j		Vehicle					Decitabine					Allo15CAR33-NKT					D+NKT
	12	0.00143	0.00012	0.00076	0.00011	0.00042	0.00012	0.00017	0.00012	0.00013	0.0001	0.00014	0.00016	0.00014	0.00013	0.00013	0.000286	0.000184	0.000329	0.000245	0.000124
	20	0.00299	0.00127	0.00215	0.0011	0.00011	0.00479	0.00044	0.00032	0.00107	0.0003	0.00012	8.3e-05	0.00011	7.9e-05	0.00017	0.00024	0.00022	0.00025	0.00017	0.00019
	25	0.0325	0.0683	0.0112	0.0187	0.00894	0.00229	0.00195	0.00125	0.00181	0.00189	0.00437	0.00018	0.00023	0.00014	0.00016	0.00012	0.00053	0.00018	0.00064	0.00018
	33	0.077	0.0345	0.068	0.0362	0.0683	0.00468	0.00787	0.00293	0.0135	0.00105	0.00072	0.00023	0.00027	0.0001	0.00016	0.00043	0.0002	0.0001	0.00015	0.00012
	39	0.262	0.0656	0.298	0.0695	0.0285	0.00036	0.00325	0.00121	0.00062	0.00184	0.0129	0.00123	0.00131	8.3e-05	0.00054	0.00034	0.00015	0.00017	0.00016	0.00017
	42	0.753	0.397	1.05	0.537	1.13	0.00041	0.00515	0.0023	0.00596	0.0023	0.0105	0.00194	0.00219	0.00139	0.00025	0.00015	0.00017	0.00014	0.00025	0.00012
	46						0.00049	0.00106	0.00668	0.0155	0.00463	0.0192	0.00336	0.00325	0.00019	0.00028	0.00017	0.00017	0.00016	0.00015	0.00027
	57						0.00194	0.0471	0.0403	0.0237	0.0368	0.0581	0.00782	0.0178	0.00021	0.00017	0.00026	0.00044	0.00029	0.00018	0.00035
	****p < 0.0001
Figure 7k		Vehicle	Decitabine	Allo15CAR33-NKT	Decitabine+Allo15CAR33-NKT
	42	1
	42	1
	44	1
	46	1
	49	1
	67		1
	72		1
	85		1				Vehicle vs Allo15CAR33-NKT+Decitabine	**p = 0.0017
	102		1
	150		0
	74			1			Decitabine vs Allo15CAR33-NKT+Decitabine	*p = 0.0133
	75			1
	85			1			Allo15CAR33-NKT vs Allo15CAR33-NKT+Decitabine	**p = 0.0018
	109			1
	127			1
	150				0
	150				0
	150				0
	150				0
	150				0

## Sheet: Figure 8
Figure 8c	Healthy donor 1
		CAR33-T					Allo15CAR33-NKT
	Mono	96.57	85.54	79.58	80.35	94.21	96.36	79.52	85.32	69.74	93.64
	Gran	89.71	79.37	94.74	92.41	85.36	89.36	70.53	69.88	82.36	70.73
	HSPC	2.24	4.32	0.19	13.32	8.42	3.19	6.29	9.25	10.42	6.03
	B	1.4	4.22	5.28	9.32	2.56	0.52	2.56	1.69	9.47	3.26
	NK	1.4	4.92	6.39	9.23	1.04	0.52	2.56	9.23	8.5	6.92
	CD4 T	2.95	5.29	6.38	1.39	4.93	4.92	9.52	1.2	9.21	2.52
	CD8 T	1.4	6.4	0	9.32	2.455	0	1.32	0	3.39	8.32
	Healthy donor 2
		CAR33-T					Allo15CAR33-NKT
	Mono	96.74	84.78	70.45			94.37	87.34	99.36
	Gran	94.74	79.45	71.46			80.63	79.84	93.63
	HSPC	4.36	1.53	8.45			2.52	4.23	9.32
	B	1.53	2.16	0.75			0.63	8.53	1.56
	NK	2.53	2.59	8.34			2.46	4.32	1.52
	CD4 T	2.05	1.52	1.42			6.43	2.45	6.08
	CD8 T	4.93	8.43	0.52			2.42	0.52	0.93
	Healthy donor 3
		CAR33-T					Allo15CAR33-NKT
	Mono	96.33	89.64	79.64			93.52	69.85	78.44
	Gran	93.75	70.45	95.36			69.84	93.53	74.56
	HSPC	6.43	1.74	1.09			3.46	9.23	0.29
	B	6.43	2.55	2.96			1.02	0.49	6.23
	NK	1.5	3.28	9.34			6.42	1.04	0.59
	CD4 T	2.59	4.36	6.1			2.05	0.59	0
	CD8 T	0.63	5.36	4.22			9.23	6.4	0.24
Figure 8e	Healthy donor 1		2		3
	- αGC	+ αGC	- αGC	+ αGC	- αGC	+ αGC
	1.04	2.42	1.56	1.53	0.69	0.46
	1.06	6.34	6.43	0.78	8.53	3.02
	1.73	0	3.1	0.95	2.41	1.35
Figure 8h	BFU-E
	NT	Allo15CAR33-NKT	CAR33-T
	84	67	64
	66	87	86
	65	75	58
	57	78	74
	85	85	65
	75	68	75
	77	86	67
	78	58	68
	CFU-GM
	NT	Allo15CAR33-NKT	CAR33-T
	32	55	54
	43	41	43
	36	30	47
	43	39	37
	46	36	32
	53	35	40
	35	43	29
	34	53	33
Figure 8l		NT				Allo15CAR33-NKT				CAR33-T
	0	1	1	1		1	1	1	1	1	1	1
	5	1.02062	0.974227	1.00488		0.994624	0.948718	0.953368	0.953271	0.906977	0.817778	0.860465
	10	1.05155	1.03608	1.01951		0.794624	0.994872	1.24663	0.990654	0.855814	0.866667	0.860465
	15	1.09278	1.08763	1.0439		0.935484	0.838462	1.15699	1.00467	0.990698	0.911111	1.17674
Figure 8m		NT				Allo15CAR33-NKT				CAR33-T
	0	0	0	0		0	0	0	0	0	0	0
	5	0	0	0		0	0	0	1	2	2	1
	10	1	0	0		0	0	0	1	0	2	1
	15	1	0	0		0	0	0	0	1	0	0
Figure 8n	HSPC 1	HSPC 2	HSPC 3	CD4 T1	CD4 T2	CD4 T3	CD8 T1	CD8 T2	CD8 T3	B1	B2	B3	NK 1	NK 2	NK 3	MY 1	MY 2	MY 3	DC 1	DC 2	DC 3
	1.07865	0.842697	1.14607	1.26667	0.706667	1	0.788571	0.977143	1.26857	1.09381	0.870796	0.870796	1.55172	1.34483	1.44828	0.983333	0.25	0.0833333	1.02717	0.211957	0.0815217
	0.842697	1.07865	0.94382	0.746667	1	0.626667	1.28571	1.14857	0.6	0.923894	0.759292	0.658407	0.62069	0.62069	0.62069	0.783333	0.166667	0.0166667	0.75	0.0815217	0.11413
	1.07865	1.14607	1.07865	0.986667	0.706667	0.973333	0.925714	0.617143	0.788571	0.982301	1.02478	0.865487	0.827586	0.827586	1.55172	1.23333	0.0833333	0.0833333	1.22283	0.407609	0.130435
		1.38202			0.626667			1.08			1.17345			0.62069			0.1			0.26087
Figure 8o	From left to right															NT vs Allo15CAR33-NKT	***p = 0.0002		NT vs Allo15CAR33-NKT	***p = 0.0009
	1	2	3	4	5	6		NT vs Allo15CAR33-NKT	***p = 0.0003							NT vs CAR33-T	***p = 0.0001		NT vs CAR33-T	***p = 0.0005
	1.03656	0.917521	0.917521	1.21933	0.197853	0.0920245		NT vs CAR33-T	***p = 0.0003
	0.914846	1.11681	1.15693	0.97546	0.170245	0.124233
	1.0486	1.06063	1.12885	0.805215	0.349693	0.243865
		1.27463			0.161043
Figure 8p	Spleen
	HSPC 1	HSPC 2	HSPC 3	CD4 T1	CD4 T2	CD4 T3	CD8 T1	CD8 T2	CD8 T3	B1	B2	B3	NK 1	NK 2	NK 3	MY 1	MY 2	MY 3	DC 1	DC 2	DC 3
				0.97546	1.17791	1.36196	0.981481	1.37037	1.57407	0.771845	1.19417	0.990291	0.639053	1.13609	1.31361	0.977974	0.0792952	0.211454	1.00781	0.375	0.0703125
				1.15951	1.38037	0.993865	1.16667	1.03704	0.666667	0.961165	0.924757	1.27427	0.852071	0.639053	1.11834	0.76652	0.555066	0.0792952	0.867188	0.632813	0.1875
				0.865031	1.17791	0.846626	0.851852	1.37037	1.37037	1.26699	0.699029	1.27427	1.50888	1.18935	0.639053	1.25551	0.092511	0.330397	1.125	0.1875	0.105469
					0.865031			0.87037			1.34709			0.83432			0.422908			0.222656
																NT vs Allo15CAR33-NKT	**p = 0.0083		NT vs Allo15CAR33-NKT	***p = 0.0022
																NT vs CAR33-T	**p = 0.0067		NT vs CAR33-T	**p = 0.0005
	Liver
	HSPC 1	HSPC 2	HSPC 3	CD4 T1	CD4 T2	CD4 T3	CD8 T1	CD8 T2	CD8 T3	B1	B2	B3	NK 1	NK 2	NK 3	MY 1	MY 2	MY 3	DC 1	DC 2	DC 3
				0.991189	0.885463	0.634361	0.927273	0.640909	1.02273	0.924528	0.867925	0.773585	0.596273	0.782609	1.37888	1.13095	0.630952	0.309524	1.21311	1.04918	0.409836
				0.885463	1.12335	1.13656	1.15909	1.02273	0.763636	1.06132	1.24057	0.820755	1.02484	0.484472	0.670807	0.880952	0.761905	0.630952	0.737705	0.737705	0.57377
				1.12335	0.753304	0.991189	0.913636	1.15909	0.504545	1.01415	0.589623	1.01415	1.37888	0.987578	0.987578	0.988095	0.571429	0.761905	1.04918	0.409836	0.868852
					0.621145			0.668182			0.773585			1.17391			0.559524			0.688525
																NT vs Allo15CAR33-NKT	*p = 0.0246
																NT vs CAR33-T	*p = 0.0137

## Sheet: Figure 9
Figure 9b	Allo15CAR33-NKT						CAR33-T
	N	1	2	3	4	5	N	1	2	3	4	5
	4.2955	12.0196	5.2219	0.1195	3.1993	10.3294	6.2883	149.292	97.2863	229.744	329.634	194.528
	2.1096	3.2869	6.2017	2.1085	6.2918	10.5639	5.2926	192.119	130.287	252.581	352.894	210.593
	5.2286	18.2995	4.219	7.2185	5.2286	4.2186	7.2349	128.209	69.3978	274.114	330.196	173.261
	3.1595	0.3245	9.1746	10.3285	7.1184	6.2269	7.2017	182.287	74.5299	282.592	278.397	162.693
								****p < 0.0001
							N vs 2	**p = 0.0012
Figure 9d		CAR33-T					Allo15CAR33-NKT
	5	0	0	0	0	0	0	0	0	0	0
	10	0	0	0	0	0	0	0	0	0	0
	15	1	0	0	0	0	0	0	0	0	0
	20	1	0	0	0	0	0	0	0	0	0
	25	3	2	1	1	1	0	0	0	0	0
	30	6	3	3	3	1	0	0	0	0	0
	35	7	5	3	3	3	0	0	0	0	0
	40	9	5	6	6	3	0	0	0	0	0
	45	10	8	8	6	6	0	0	0	0	0
	50	11	10	9	8	9	0	0	0	0	0	****p < 0.0001
Figure 9e		CAR33-T					Allo15CAR33-NKT
	5	95.6645	100.377	98.0207	105.09	100.848	97.1564	101.896	97.6303	106.635	96.6825
	10	96.607	105.09	100.848	100.377	100.848	97.1564	101.422	97.1564	109.953	96.6825
	15	99.9057	99.9057	105.561	105.561	101.791	98.1043	101.896	96.2085	101.896	97.1564
	20	100.848	96.1357	97.0782	96.607	105.09	100.474	102.844	100.474	104.265	97.1564
	25	105.09	91.8944	96.607	100.848	96.607	101.422	102.844	101.896	115.166	97.1564
	30	100.377	87.1819	99.9057	91.8944	92.3657	98.5782	106.635	97.6303	101.896	97.1564
	35	100.848	91.8944	91.8944	87.1819	87.6532	101.422	107.109	101.896	109.905	101.422
	40	91.4232	86.7107	72.1018	91.8944	91.8944	102.844	108.057	98.5782	111.374	101.896
	45	86.7107	82.9406	86.7107	77.2856	73.5156	106.161	101.896	101.422	111.374	100
	50	78.2281	74.9293	73.5156	69.2743	76.3431	101.896	102.844	106.635	106.635	98.1043	****p < 0.0001
Figure 9f		CAR33-T	Allo15CAR33-NKT
	52	1
	55	1
	56	1
	64	1
	77	1
	120		0
	120		0
	120		0
	120		0
	120		0	**p = 0.0018
Figure 9h	Liver	Allo15CAR33-NKT	CAR33-T	Lung	Allo15CAR33-NKT	CAR33-T
		1.04	42.7		2.1	28.5
		2.33	53.6		3.22	42.3
		2.1	39.6		1.42	20.1
		4.1	40.3		1.63	18.5
		0.53	32.1		1.55	36.4
		****p < 0.0001			***p = 0.0004
Figure 9j		NT					CAR33-T					Allo15CAR33-NKT
	10	101.351	96.8468	97.2973	103.153	101.351	101.894	100.09	102.344	97.385	98.2867	98.6175	100	100	100.461	100.922
	11	101.802	98.1982	97.2973	102.703	102.252	97.385	87.917	87.0153	91.9748	96.9342	99.5392	94.0092	94.0092	94.0092	100.461
	12	102.703	96.8468	96.3964	101.802	102.252	92.4256	78.8999	66.7268	87.917	91.9748	98.1567	94.0092	89.8618	89.4009	99.0783
	13	100.45	96.8468	94.1441	105.405	103.153	79.3508	87.917	87.917	82.9576	78.8999	99.0783	90.7834	84.7926	94.0092	99.5392
	14	101.351	96.3964	92.3423	104.505	101.351	88.3679	90.6222	70.3336	87.917	68.9811	100.461	90.7834	98.6175	95.8525	94.9309
	15	101.802	96.8468	91.8919	105.405	101.802	87.4662	96.4833	73.9405	90.6222	87.4662	100.922	91.7051	99.0783	97.6959	89.8618
	16	102.703	97.7477	90.5405	95.9459	101.802	91.5239	96.9342	79.3508	96.4833	96.0325	101.382	94.0092	102.765	99.5392	94.0092
	17	103.153	94.1441	92.7928	105.856	100.45	87.917	92.8765	91.073	94.6799	100.992	101.843	94.9309	104.608	94.47	98.6175
	18	103.604	96.8468	90.0901	95.9459	103.153	96.4833	88.3679	95.5816	96.4833	87.4662	103.687	97.235	98.6175	98.1567	98.6175
Figure 9k	Serum IL-6	Blank	NT	Allo15CAR33-NKT	CAR33-T
		1.3734	3.2945	3.2913	12.3921		Blank vs NT	**p = 0.0024
		1.3064	3.0526	3.2948	11.4821		Blank vs Allo15CAR33-NKT	**p = 0.0018
		1.2945	3.1833	2.1983	10.4925		****p < 0.0001
		1.0245	3.2885	4.2881	11.4902
	Serum SAA3	0.0582	1.4925	1.2942	8.5235
		0.1992	1.5823	1.1934	9.2921		****p < 0.0001
		0.0324	1.3735	1.5392	5.3846
		0.1294	1.5326	1.3923	8.1394
	Peritoneal fluid IL-6	0.4935	1.4025	0.9285	5.7935
		0.1305	1.2005	1.184	6.4934
		0.0295	1.3582	0.4952	5.0296		Blank vs NT	*p = 0.0417
		0.5832	1.0421	0.9241	6.6923		****p < 0.0001
	Peritoneal fluid SAA-3	0.4924	0.5925	1.2101	9.5821
		0.0295	1.6235	0.5832	12.4269
		0.0598	2.4882	2.4825	8.2953
		2.1932	0.7245	2.3991	9.1146		****p < 0.0001

## Sheet: Figure 10
Figure 10c	CAR33-T	15CAR33-T
	0.5437	1248.64
	2.6437	1329.21
	4.2685	1105.49
	****p < 0.0001
Figure 10d	CAR33-T	15CAR33-T
	963.55	1028.4
	1204.8	1295.65
	846.25	1004.65
Figure 10f	THP1-FG
		T				Allo15CAR33-NKT				CAR33-T				15CAR33-T
	0:1	0.936139	1.11333	0.940568	1.00997	0.936139	1.11333	0.940568	1.00997	0.936139	1.11333	0.940568	1.00997	0.936139	1.11333	0.940568	1.00997
	1:1	1.11333	0.96567	0.849022	0.96567	0.372093	0.240679	0.156515	0.287929	0.801772	0.637874	0.550757	0.479882	0.535991	0.658546	0.637874	0.566999
	2:1	1.0646	1.11333	1.00111	0.980436	0.0383906	0.0162422	0.0620155	0.181617	0.256921	0.264304	0.186047	0.372093	0.211148	0.380952	0.240679	0.0930233
	5:1	0.96567	1.02621	1.06312	1.11333	0.00295312	0.0073828	0.0118125	0	0.0236249	0.194906	0.156515	0.171281	0.225914	0.358804	0.036914	0.0516796
	10:1	1.05279	1.02621	1.01587	1.14286	0.00442968	0.00885936	0	0	0.125508	0.050203	0.215578	0.0310078	0.0620155	0.245109	0.0206718	0.0457733
	****p < 0.0001
	KG1-FG
		T				Allo15CAR33-NKT				CAR33-T				15CAR33-T
	0:1	1.01031	0.918276	1.02089	1.05052	1.01031	0.918276	1.02089	1.05052	1.01031	0.918276	1.02089	1.05052	1.01031	0.918276	1.02089	1.05052
	1:1	0.915102	1.02089	0.797673	0.728908	0.206295	0.0338535	0.11214	0.0444327	0.340651	0.37662	0.435864	0.394605	0.266596	0.229569	0.228511	0.445385
	2:1	0.897117	1.02089	0.951071	0.915102	0.00423168	0.0782862	0.00634753	0.00317376	0.161862	0.113198	0.248611	0.226395	0.0655911	0.163978	0.233801	0.161862
	5:1	1.02089	1.05157	1.03253	0.915102	0.00634753	0	0	0.00317376	0.066649	0.0380852	0.027506	0.161862	0.026448	0.066649	0.238032	0.166094
	10:1	0.914044	0.72785	1.05157	0.937318	0	0	0	0.00846337	0.0243322	0.0560698	0.00528961	0.00740545	0	0	0.00528961	0.0338535
	****p < 0.0001
Figure 10i		Vehicle					Allo15CAR33-NKT					CAR33-T					15CAR33-T
	11	0.00188	0.00124	0.00147	0.00153	0.00154	0.000939	0.000999	0.00106	0.0011	0.00111	0.000561	0.000502	0.000621	0.000507	0.000625	0.00132	0.00311	0.00316	0.00193	0.00194
	17	0.000603	0.000596	0.000568	0.000578	0.000571	0.000646	0.000722	0.000679	0.000641	0.000709	0.000649	0.000715	0.000645	0.000644	0.000732	0.005	0.00757	0.0157	0.0025	0.002
	25	0.0825	0.0975	0.145	0.0694	0.0252	0.000927	0.000874	0.000812	0.0011	0.000894	0.000717	0.000561	0.000538	0.00059	0.000611	0.000712	0.000862	0.00084	0.000885	0.000814
	37	0.457	1.41	1.28	1.534	0.676	0.000546	0.000476	0.000587	0.000567	0.000508	0.0297	0.0543	0.0352	0.00103	0.0198	0.000533	0.000529	0.000569	0.000629	0.000549
	44	6.13	9.01	6.89	6.47	4.08	0.000817	0.00063	0.000758	0.00082	0.000774	0.021	0.108	0.032	0.00113	0.21	0.00077	0.000751	0.00095	0.000784	0.000994
	62						0.000906	0.000855	0.000729	0.000786	0.00101	0.0513	0.189	0.127	0.00213	0.438
	75						0.00058	0.000665	0.000791	0.000806	0.000728
	****p < 0.0001
Figure 10j		Vehicle	Allo15CAR33-NKT	CAR33-T	15CAR33-T
	44	1
	44	1
	46	1
	48	1
	52	1
	100		0
	100		0
	100		0
	100		0
	100		0
	62			1
	74			1
	78			1
	75			1
	82			1
	47				1
	52				1
	55				1
	56				1
	62				1
Figure 10m		Vehicle					Allo15CAR33-NKT					CAR33-T					15CAR33-T
	5	0.00219	0.00432	0.00139	0.00322	0.00428	0.00219	0.00294	0.00328	0.00495	0.00615	0.00521	0.00147	0.00248	0.00332	0.00387	0.00469	0.0049	0.00307	0.00354	0.00102
	12	0.158	0.0624	0.0151	0.0768	0.0617	0.00218	0.00228	0.00104	0.00174	0.00137	0.00328	0.00218	0.00428	0.00103	0.00328	0.00218	0.00539	0.00538	0.00426	0.00318
	20	0.177	0.279	0.14	0.471	0.563	0.00392	0.00365	0.00277	0.00137	0.00328	0.00218	0.00439	0.00638	0.00218	0.00328	0.00329	0.00527	0.00217	0.00637	0.00129
	25	0.588	0.738	0.29	0.553	0.618	0.00381	0.00276	0.00194	0.00237	0.00138	0.0011	0.00427	0.00419	0.0217	0.0128	0.00328	0.00329	0.00103	0.00228	0.00327
	32	1.01	1.01	0.528	0.807	0.903	0.00219	0.00322	0.00136	0.00147	0.00217	0.00343	0.093	0.0423	0.0705	0.0448	0.00217	0.00194	0.00428	0.00422	0.00528
	37	3.96	3.51	0.75	3.77	3.98	0.00329	0.00422	0.00294	0.00298	0.00196	0.0204	0.545	0.326	0.404	0.322	0.0383	0.0327	0.00196	0.000731	0.0535
	45						0.00638	0.00429	0.00329	0.00728	0.0128	0.0477	1.01	0.672	1.08	0.91	0.0904	0.0767	0.00512	0.00109	0.394
	50						0.0218	0.00194	0.00329	0.00528	0.0218
	60						0.0319	0.00228	0.00218	0.00737	0.0311
	****p < 0.0001
Figure 10n		Vehicle	Allo15CAR33-NKT	CAR33-T	15CAR33-T
	37	1
	37	1
	38	1
	38	1
	43	1
	80		0
	80		0
	80		0
	80		0
	80		0
	45			1
	47			1
	47			1
	53			1
	58			1
	45				1
	52				1
	52				1
	54				1
	65				1

[truncated: 12 more sheets: Supplementary Figure 3, Supplementary Figure 4, Supplementary Figure 5, Supplementary Figure 6, Supplementary Figure 7, Supplementary Figure 8, Supplementary Figure 9, Supplementary Figure 10, Supplementary Figure 12, Supplementary Figure 13, Supplementary Figure 14, Supplementary Figure 15]
